# Supplementary material for: Prognostic Relevance of Cardiopulmonary Exercise Testing for Patients with Chronic Thromboembolic Pulmonary Hypertension
Source: J Cardiovasc Dev Dis. 2022 Oct 1;9(10):333. doi: 10.3390/jcdd9100333 (PMC9604581; doi:10.3390/jcdd9100333)
Supplement: Supplementary file 1 [file jcdd-09-00333-s001.zip]

Archive with 1 entries (1 files):
- jcdd-1909887-supplementary.pdf
